# Supplementary material for: Social Jetlag on Obesity-Related Outcomes in Spanish Adolescents: Cross-Sectional Evidence from the EHDLA Study
Source: Nutrients. 2024 Aug 6;16(16):2574. doi: 10.3390/nu16162574 (PMC11357624; doi:10.3390/nu16162574)
Supplement: Supplementary file 1 [file nutrients-16-02574-s001.zip]

Archive with 1 entries (1 files):
- nutrients-3135195-supplementary.pdf
